# Supplementary material for: Periplocin Targets HDAC10 to Inhibit NF-κB Signaling and Induce Apoptosis in Myeloid Leukemia Cells
Source: J Cancer. 2025 Jun 23;16(9):2970–83. doi: 10.7150/jca.113591 (PMC12244337; doi:10.7150/jca.113591)
Supplement: Supplementary file 2 — Supplementary table 1. [file jcav16p2970s2.xlsx]

## Sheet: Sheet1
Short	Abbreviation
HSC	Hematopoietic stem cell
MPP	Multipotential progenitors
CMP	Common myeloid progenitor cell
GMP	Granulocyte monocyte progenitors
MEP	Megakaryocyte-erythroid progenitor cell
early_PM	Early Promyelocyte
Late_PM	Late Promyelocyte
BC	Band cell
MM	Metamyelocytes
MY	Myelocyte
Mono	Monocytes
PMN	Polymorphonuclear cells
Normal	AML with Normal karyotype
Complex	AML with Complex karyotype
inv(16)	AML with inv(16)
t(15;17)	AML with t(15;17)
t(8;21)	AML with t(8;21)
t(11q23)/MLL	AML with t(11q23)/MLL
MDS	MDS
nan	AML with no karyotype information
Trisomy 8	AML with Trisomy 8
del(5q)	AML with del(5q)
del(7q)/7q-	AML with del(7q)/7q-
t(9;11)	AML with t(9;11)
Other	AML with Other abnormalities
7	AML with +7
Complex_ del(5q)	AML with Complex del(5q)
Complex_ untypical	AML with Complex untypical karyotype
ALL	ALL
inv(3)	AML with inv(3)
trisomy 11	AML with trisomy 11
trisomy 13	AML with trisomy 13
t(6;9)	AML with t(6;9)
t(8;16)	AML with t(8;16)
del(9q)	AML with del(9q)
t(1;3)	AML with t(1;3)
-5/7(q)	AML with -5/7(q)
-9q	AML with -9q
8	AML with +8
t(9;22)	AML with t(9;22)
abn(3q)	AML with abn(3q)
